# Supplementary material for: High-fat diet causes undesirable bone regeneration by altering the bone marrow environment in rats
Source: Front Endocrinol (Lausanne). 2023 Mar 28;14:1088508. doi: 10.3389/fendo.2023.1088508 (PMC10086432; doi:10.3389/fendo.2023.1088508)
Supplement: Supplementary file 1 [file Table_1.xlsx]

## Sheet: Sheet1
		LFD group		HFD group
		mean	SD	mean	SD	power	effect sizes
Body weight	8week	426.8	27.5	528.7	23.57	1	3.98
	14week	491.3	29.3	574.5	32.57	1	2.69
	16week	504	31.34	632.3	26.9	1	4.39
Blood lipid (14week)	TC	1.208	0.138	1.338	0.11	0.6	1.04
	TG	0.996	0.054	1.248	0.088	0.99	3.45
	LDL	0.348	0.027	0.391	0.025	0.94	1.65
	HDL	0.966	0.035	0.878	0.048	0.99	2.09
Blood lipid (16week)	TC	1.24	0.133	1.422	0.083	0.93	1.64
	TG	1.007	0.045	1.252	0.069	1	4.21
	LDL	0.372	0.027	0.406	0.02	0.86	1.43
	HDL	0.968	0.045	0.813	0.052	0.99	3.19
	BMD	404.51	10.54	361.33	16.71	0.8	3.09
	BV/TV	43.67	2.52	30.67	3.06	0.98	4.64
Biomechanics	Ultimate load	41.86	1.42	36.91	3.28	0.45	1.96
	E-modulus	49.35	4.84	37.49	4.57	0.64	2.52
	Energy to failure	54.37	2.32	45.41	3.65	0.76	2.93
	Stiffiness	48.19	3.9	43.36	6.23	0.14	0.93
	adipocytes	45.8	3.9	128.8	6.5	1	14.48
Immunohistochemistry（4week）	Runx2	0.635	0.054	0.429	0.054	0.99	3.8
	Osx	0.261	0.052	0.18	0.033	0.6	1.86
	OCN	0.517	0.066	0.315	0.03	0.99	3.94
	OPN	0.526	0.06	0.345	0.052	0.96	3.22
Immunohistochemistry (6week)	Runx2	0.203	0.046	0.413	0.056	0.99	4.1
	Osx	0.182	0.045	0.357	0.051	0.99	3.64
	OCN	0.38	0.048	0.581	0.078	0.95	3.1
	OPN	0.335	0.057	0.687	0.056	0.99	6.23
